# Supplementary material for: A novel endoplasmic reticulum stress-related lncRNA signature for prognosis prediction and immune response evaluation in Stomach adenocarcinoma
Source: BMC Gastroenterol. 2023 Dec 9;23:432. doi: 10.1186/s12876-023-03001-0 (PMC10709857; doi:10.1186/s12876-023-03001-0)
Supplement: Supplementary file 1 — Additional file 1. The List of 330 ERS‑related genes. [file 12876_2023_3001_MOESM1_ESM.txt]

ATF6
ATF6B
CREBZF
DDIT3
HSPA5
MBTPS1
MBTPS2
WFS1
XBP1
AIFM1
APAF1
ATF4
ATP2A1
ATP2A3
BAG6
BAK1
BAX
BBC3
BCL2
BCL2L1
BCL2L11
BOK
BRSK2
CASP4
CEBPB
CHAC1
CREB3
CREB3L1
DAB2IP
DNAJC10
EIF2AK3
ERN1
ERN2
ERO1A
ERP29
GRINA
HERPUD1
HSPA1A
HYOU1
ITPR1
LRRK2
MAGEA3
MAP3K5
NCK1
NCK2
OPA1
PARK7
PDX1
PMAIP1
PML
PPP1R15A
PRKN
PTPN1
PTPN2
QRICH1
RNF183
RNF186
SELENOK
SELENOS
SERINC3
SIRT1
SYVN1
TMBIM6
TMEM117
TNFRSF10B
TP53
TRAF2
TRIB3
TXNDC12
AGR2
BFAR
COPS5
DDRGK1
DNAJB9
FICD
PARP16
TMEM33
UFL1
VAPB
DNAJC3
PPP1R15B
TMED2
ABCA7
ALOX5
AQP11
CLU
LPCAT3
MIR199A1
NR1H2
NR1H3
RACK1
SGTA
SVIP
UBXN1
USP14
USP25
EIF2S1
NFE2L2
ATXN3
BCAP31
CAV1
FCGR2B
PIK3R1
RNF185
RNFT1
RNFT2
TMEM259
UBQLN1
UBQLN2
USP13
ATF3
CREB3L3
DDX3X
EIF4G1
MANF
NUPR1
PIGBOS1
USP19
ABL1
ALOX15
AMFR
ANKS4B
ANKZF1
ATG10
ATP2A2
AUP1
BHLHA15
CALR
CALR3
CANX
CCDC47
CCND1
CDK5RAP3
CERT1
CFTR
CLGN
CREB3L2
CREB3L4
CTH
CXCL8
DERL1
DERL2
DERL3
DNAJB12
DNAJB14
DNAJB2
DNAJC18
ECPAS
EDEM1
EDEM2
EDEM3
EIF2AK2
EIF2AK4
EIF2B5
ELAVL4
EP300
ERLEC1
ERLIN1
ERLIN2
ERMP1
ERP27
ERP44
FAF1
FAF2
FAM8A1
FBXO17
FBXO2
FBXO27
FBXO44
FBXO6
FGF21
FLOT1
FOXRED2
GET4
GORASP2
GSK3B
HERPUD2
HM13
HSP90B1
JKAMP
JUN
MAN1A1
MAN1B1
MARCHF6
MARCKS
MIR200C
NCCRP1
NGLY1
NHLRC1
NIBAN1
NPLOC4
NRBF2
OS9
P4HB
PDIA2
PDIA3
PDIA4
PDIA6
PIK3R2
PLA2G6
PPP2CB
PSMC6
RASGRF1
RASGRF2
RCN3
RHBDD1
RHBDD2
RNF103
RNF121
RNF139
RNF175
RNF5
SCAMP5
SDF2L1
SEC16A
SEC61B
SEL1L
SEL1L2
SERP1
SERP2
SESN2
SGTB
SRPX
STC2
STT3B
STUB1
TBL2
THBS1
THBS4
TMCO1
TMEM129
TMEM67
TMTC3
TMTC4
TMUB1
TMUB2
TMX1
TOR1A
TRIM13
TRIM25
TTC23L
UBA5
UBAC2
UBE2G2
UBE2J1
UBE2J2
UBE4A
UBE4B
UBXN10
UBXN4
UBXN6
UBXN8
UFC1
UFD1
UFM1
UGGT1
UGGT2
UMOD
VCP
YOD1
ADH7
AMPD3
CA6
CDCA7
CHKA
CLCN3
ETS2
KITLG
LONP1
MTM1
PARD6A
POLR1A
PPAN
PTRH2
PTX3
RAD1
SOAT2
STBD1
ASNS
CCL2
CEBPG
DCP2
DIS3
EXOSC1
EXOSC2
EXOSC3
EXOSC4
EXOSC5
EXOSC6
EXOSC7
EXOSC8
EXOSC9
IGFBP1
KHSRP
NFYA
NFYB
NFYC
PARN
EIF2AK1
MAP1LC3A
MAPK8
PPP1CA
PPP1CB
PPP1CC
PPP1R10
PPP1R11
PPP1R12A
PPP1R12B
PPP1R12C
PPP1R13B
PPP1R14A
PPP1R14B
PPP1R14C
PPP1R14D
PPP1R16A
PPP1R16B
PPP1R1A
PPP1R1B
PPP1R1C
PPP1R2
PPP1R3A
PPP1R3B
PPP1R3C
PPP1R3D
PPP1R3E
PPP1R3F
PPP1R3G
PPP1R7
PPP1R8
PPP1R9A
