# Supplementary material for: A novel endoplasmic reticulum stress-related lncRNA signature for prognosis prediction and immune response evaluation in Stomach adenocarcinoma
Source: BMC Gastroenterol. 2023 Dec 9;23:432. doi: 10.1186/s12876-023-03001-0 (PMC10709857; doi:10.1186/s12876-023-03001-0)
Supplement: Supplementary file 2 — Additional file 2. The List of 364 differentially expressed ERS‑related genes in the high- and low-risk groups. [file 12876_2023_3001_MOESM2_ESM.txt]

gene	lowMean	highMean	logFC	pvalue	fdr
DNAJB5	6.16251271676301	12.4916223529412	1.01937023583027	5.89638407362478e-06	0.000286509348675518
FAT3	0.282867052023121	0.778566470588235	1.460696072207	3.05990650948717e-06	0.000199058346847736
SLIT3	5.34521907514451	10.9539970588235	1.03513641462353	3.72607099268049e-05	0.000965612515423408
SFRP2	141.435026011561	290.087477647059	1.03634857531299	3.20076105625882e-05	0.000880098307078101
RTL1	0.16671387283237	1.74992352941176	3.39184581251601	0.00056939742225932	0.00623326304096839
HSPB6	69.6924670520231	186.352160588235	1.4189569149151	0.000288920017832257	0.00383133067125384
CHODL	0.474563005780347	0.957867058823529	1.01322579935131	0.00795090424379584	0.0408294805122086
NRK	0.677958959537572	1.61486647058824	1.25214502976739	3.72600648581322e-05	0.000965612515423408
ELOVL4	1.05615086705202	2.30632941176471	1.12678265424423	1.13633466868817e-08	1.09531130868232e-05
OMD	4.54223526011561	11.3973323529412	1.32722185238243	9.86675753478675e-06	0.000396771740623017
THBS4	18.2490953757225	42.7957476470588	1.2296425018655	2.63633767768844e-05	0.000772734333682256
ADAMTS16	0.703884971098266	2.11551352941176	1.58759632426438	0.00540113578561964	0.0312544828252331
MGP	110.252406936416	249.309005882353	1.17712484696965	1.10367099438343e-07	3.14977260615182e-05
GFRA1	3.07650693641618	6.50633823529412	1.08055257826138	0.00157476574511827	0.0129811770881371
ADAMTSL3	1.57371271676301	3.15549176470588	1.00369265912233	0.000161901458945987	0.00255752703076031
ACTG2	384.163175722543	940.841972941176	1.29223318836286	0.000499028863331082	0.00566299210963864
IL6	5.82385144508671	13.7918411764706	1.24376960507975	2.72005662550079e-05	0.00078722806716136
CIDEA	0.346724277456647	0.723122941176471	1.06045208984194	0.00799297906821269	0.041009526404585
PHYHD1	3.06539190751445	6.21723058823529	1.02020055444204	1.43724456383848e-06	0.000129882033173815
C7	12.3034208092486	46.1525594117647	1.90735116112203	9.31044277577427e-06	0.00038136266121844
MYH11	145.978567052023	432.715996470588	1.56766389025043	0.000645886447882549	0.00677855946493993
LINC00578	1.38901271676301	2.83540705882353	1.02949605967983	0.00014963877550837	0.00242170783046849
PPP1R12B	22.3534323699422	48.4308323529412	1.11542942365746	0.00143646096290076	0.0121544338836993
HSPB8	16.8757797687861	41.4629776470588	1.29686956130481	6.61436903462662e-08	2.57898599708962e-05
AC090044.1	0.351231791907514	0.788225882352941	1.16618568590497	3.32834699603263e-06	0.000206847897167232
TENM1	0.370615606936416	0.787368235294118	1.08711487543956	0.000107107524555943	0.00194095674069613
CLMP	8.25230173410405	17.0106529411765	1.04357004136451	4.84769004737582e-05	0.00113465708605933
FILIP1	1.41313294797688	3.06767941176471	1.11825052044124	4.66982683944811e-05	0.00111273796161446
PHLDB2	4.79065722543353	10.1132982352941	1.07795808149306	1.63334860290549e-08	1.15646914473576e-05
DPP6	0.290334682080925	0.777944705882353	1.42195069600959	5.90441253268039e-05	0.00130205760245149
HP	1.45928439306358	2.92013882352941	1.00077588582277	0.000383749574313148	0.00468232715431786
SLC7A2	6.49265086705202	30.6767294117647	2.24026514092205	2.07775217703037e-06	0.000156028170112224
PRELP	19.881887283237	48.0780464705882	1.27392356611743	5.59981249676543e-06	0.000281053880375632
GRPR	0.509694219653179	1.65293352941176	1.69732481256386	0.00086861647531445	0.00832870733912641
MBNL1-AS1	1.63318786127168	3.59597235294118	1.13869117913265	0.00395493718547245	0.0251868389662677
CHRDL1	5.58945433526012	13.3082829411765	1.25154509069019	0.000104725149665881	0.00191176435739051
AL355916.1	0.405535838150289	1.21796235294118	1.58656822089303	3.17522201082735e-07	5.05396525149421e-05
LINC02870	2.47845317919075	1.08815235294118	-1.18755944147879	0.000194712505456588	0.00290895546297438
NKAPL	0.419538728323699	0.847216470588235	1.01392664237512	9.62096225469629e-06	0.000390052304088658
TMOD1	3.24441445086705	7.45238882352941	1.19974482256044	3.47374711894321e-06	0.000209322299796502
TRPM6	0.60055838150289	1.30177705882353	1.11610598981097	0.00105294123303011	0.00962848705941971
FGF10	1.3468	3.3628	1.32012735193559	0.000755628272882998	0.00754676599995236
NPTX2	2.48241271676301	9.06169764705882	1.8680383620834	5.35797667388498e-05	0.00121396442925451
PDGFRL	3.49670751445087	7.55507176470588	1.11144833400693	3.71941016722142e-07	5.50278407202721e-05
PSD	3.97940809248555	8.86902470588235	1.15622160885415	0.00543751399514695	0.0313824497682062
MAP1B	12.4403595375723	26.6887529411765	1.10120371442354	6.8068017498084e-07	8.12601336643197e-05
TRPC4	0.637835260115607	1.33435	1.06488137665809	3.67352434789185e-05	0.000959525806718609
HSPB3	0.434629479768786	1.07723117647059	1.30946995188452	0.000348132266608675	0.00440441747639884
CADM3	0.880545664739884	2.24908294117647	1.35286713679405	0.000555156629442747	0.00610764715799249
LINC00973	0.384107514450867	2.55519588235294	2.73385179970438	0.00470054071455828	0.0284665155741165
DMD	3.17547976878613	6.48221705882353	1.02951275192507	0.000102880401639869	0.00189378269499573
INHA	1.46085375722543	3.56112529411765	1.28552143574423	0.00180902648676702	0.0143332082525513
VIP	1.79522138728324	7.96371882352941	2.14928051582175	0.00364959253200582	0.0236757761606726
ANK2	1.54959537572254	3.44741117647059	1.15362182697706	0.0010013682166978	0.00927236099768047
GDF10	0.657133526011561	1.54916529411765	1.23723263285735	0.000859151233109793	0.00826427617486737
MAMDC2	2.31549710982659	6.02199	1.3789183560636	1.74399779791942e-05	0.000580113361472357
BOC	4.11710924855491	9.60877588235294	1.22272091797111	1.66443888526163e-05	0.000564059844449775
ANXA8	1.11826878612717	3.86791823529412	1.79029030290923	0.00568892439505522	0.0323345545103124
KCNA5	0.837924855491329	1.98412117647059	1.24360736333583	0.000157024892739745	0.0025044396609537
LINC02544	0.828334682080925	1.6904	1.02907897222869	0.000701504306775231	0.007176121198049
SYNC	2.71876705202312	5.55292294117647	1.03029483113664	6.00146490319755e-05	0.00131178656787091
OGN	15.0456462427746	40.959	1.4448344180128	6.85769987142928e-05	0.00143866560794799
BMP3	1.13659537572254	3.99953176470588	1.81511235907125	0.00026017509061463	0.0035769564295666
EBF2	0.625043352601156	1.42629705882353	1.19024632440377	1.13034353681383e-07	3.14977260615182e-05
NSG2	0.30230289017341	1.26835882352941	2.06889627006675	0.00419702516424443	0.0261726592782525
AC005165.1	0.26956936416185	0.737706470588235	1.45239034251292	6.5501608265537e-06	0.000307077181394437
SYT4	0.164849132947977	3.05130823529412	4.21020972057179	0.00229178293419281	0.016991247819885
KCNB1	0.352629479768786	0.847047647058824	1.26429003572955	7.99035559689281e-05	0.0015888545607663
AC012531.6	1.08764219653179	0.524922352941177	-1.05102809011545	0.00750364047399724	0.0393024233545562
CILP	5.41463930635838	12.8480494117647	1.2466122046799	0.000161196781982588	0.00255045985858325
CYP1B1	9.36657225433526	19.2409029411765	1.03858341594484	8.92858362177901e-05	0.00170364937730288
ADCYAP1	0.598691329479769	1.51622823529412	1.34060265458249	0.00657982210253385	0.0358168515054183
PGM5-AS1	0.522268208092486	1.17641058823529	1.17152888364761	0.00166098597850609	0.0134785525844786
PLIN4	7.19325433526012	17.6072770588235	1.29145529545271	0.0001801196260275	0.00275742979613528
FLNC	45.6944306358382	120.525815882353	1.39925195445482	0.000347404587675713	0.00439801784844892
FLNA	385.410169364162	787.745366470588	1.03133472448456	0.000268901719733246	0.00365385647272899
CARTPT	1.89754335260116	9.10652529411765	2.26276783428256	0.00063436956235507	0.00670827814639542
TNS1	47.3285104046243	97.0270947058823	1.03567815842816	0.000138864295832495	0.00229798386050018
PI15	2.4156098265896	6.00136411764706	1.31290301747957	8.47596046012394e-05	0.00165227056167116
PTPRN	0.732797687861272	1.60098352941176	1.12747160924875	0.00661461089612087	0.0359176610907259
RERG	4.53492832369942	10.0840382352941	1.15292183984354	6.6766554801895e-09	9.4546210639112e-06
DACT3	5.31722427745665	11.6453882352941	1.13101351222151	3.00374250071838e-06	0.000198497316922473
CDH2	1.1601549132948	2.57663176470588	1.15116891286639	5.02279819378017e-06	0.000263431574613317
TAC1	0.694019075144509	3.17100882352941	2.19189467083893	0.000115287598178338	0.0020406934231121
CACNA2D3	0.481486705202312	0.974870588235294	1.0177147542556	2.86142854364651e-09	9.4546210639112e-06
CST6	3.97816994219653	37.4422776470588	3.23449138537492	7.68535553568982e-07	8.51185326787993e-05
FGF2	1.92064913294798	3.87677411764706	1.01326268873747	0.000719155795401632	0.00728527168848239
ARHGEF26	4.03673179190751	8.41181176470588	1.05922883191021	0.000342374470041574	0.00435939233691343
ZNF471	0.739471676300578	1.54118411764706	1.05947242929095	2.97987282537585e-07	4.87038980607567e-05
KLHL41	0.312747976878613	0.705048823529412	1.1727226135122	3.03697463830108e-05	0.000852822253824794
ACTA2-AS1	1.41311791907514	3.26011117647059	1.20603930628854	1.71427155139168e-05	0.000572148645314145
KCNK2	0.633451445086705	1.27248588235294	1.00634370616706	3.29771414331276e-05	0.000892908083320506
KERA	0.247608670520231	0.899982352941176	1.86183487869475	5.8298326542389e-06	0.00028467101569036
MPDZ	3.00549248554913	6.06067588235294	1.01187727803506	7.39927547440582e-08	2.71649326444621e-05
METTL24	1.79003526011561	4.80508764705882	1.42457474069798	6.00144972888901e-05	0.00131178656787091
RBM24	1.03382369942197	2.14960470588235	1.05608120461039	8.34922544707496e-08	2.75872324147102e-05
SRPX	9.89740115606936	21.0410917647059	1.08808790462157	1.14392750387355e-07	3.14977260615182e-05
NEGR1	1.90102427745665	4.138	1.12215668883341	0.000373606067712808	0.00459760878308821
F13A1	9.50503410404624	19.6655441176471	1.04890639577064	1.64004921375743e-05	0.000560452751534146
FKBP10	57.2555225433526	144.688598823529	1.33746448559757	8.00866906945433e-05	0.00159090044390714
ADAMTS9-AS2	0.290166473988439	0.722875882352941	1.31686711881684	1.00927836965754e-05	0.000401789065999844
MIR32	0.391169942196532	0.971940588235294	1.31307261224031	7.6040251763965e-05	0.00154615178586729
AC022784.5	0.431576878612717	0.866639411764706	1.00581427122576	4.08340448629519e-07	5.82399236984188e-05
SERTM2	0.225548554913295	0.891800588235294	1.98328310850144	0.00392291390791309	0.0250311452283157
GDF6	0.421094219653179	0.91336	1.11704053740557	0.000111237039130904	0.00198883838520785
BARX1-DT	0.710924277456647	1.50682176470588	1.0837409693647	0.000929719025141136	0.00876446964974942
ZFHX4	1.28857283236994	2.68956882352941	1.06160082347873	9.33020305415685e-07	9.71446415352756e-05
PROK2	1.00045144508671	2.26767588235294	1.18056330079926	0.00140155522519109	0.0119150224440023
TMEM59L	0.857926011560694	1.80862176470588	1.07596559143696	7.18460940387312e-06	0.000324453032874225
SIX2	9.46180693641618	20.3653594117647	1.10592964675489	0.00451414083135323	0.0276297752335838
PCOLCE2	1.0235549132948	2.18755	1.09572748802904	1.5427703413224e-08	1.13279340802654e-05
CCN5	0.604428323699422	1.49076	1.30240484203719	8.63075118218681e-05	0.00167094377135599
NGFR	4.64882716763006	10.4585570588235	1.16974512427199	0.000589010602933147	0.00636704320099065
GLYATL2	0.371506936416185	4.31903941176471	3.53924942864771	0.00249772594653714	0.0181782000330759
SERPINB3	8.18265722543353	17.0323441176471	1.05763567981154	0.00839925687842761	0.0424026655499942
MYOC	1.93583294797688	5.90534117647059	1.60906595148563	0.00160310888223106	0.013143769061303
GAS1	10.8791352601156	24.2235135294118	1.15484425072925	7.1788613157444e-05	0.00147942750087976
MIR145	10.7474005780347	27.5713141176471	1.35918026712191	3.99144322503594e-05	0.00101319285449856
CYP24A1	1.09446531791908	4.52306764705882	2.04707533484899	0.00632488100588824	0.0349375218561533
MPPED2	0.336016184971098	0.692315294117647	1.04289849414781	1.49012496302884e-07	3.5482574376734e-05
MANCR	0.382790751445087	1.38286823529412	1.85303581921558	0.000142845782631485	0.00234899222690647
GRIK3	0.251430057803468	0.885098235294118	1.81568045546366	0.00294164299773656	0.0203347298262064
MT-TM	4.62312716763006	12.2992229411765	1.41162621746717	0.000155071877505213	0.00248863083943844
FRRS1L	0.475209826589595	1.30353529411765	1.45579307114868	2.61095334529698e-05	0.000771016756244568
JPH2	4.37456589595376	10.7320488235294	1.2947137577111	0.000147682054845545	0.00240574916788244
MAB21L2	0.263526011560694	0.888342941176471	1.75317135931395	0.00359726732113998	0.0234823261908463
COLEC11	1.21353352601156	2.58649588235294	1.09178492875969	0.00470252679953611	0.0284665155741165
AC009549.1	0.547670520231214	1.16090647058824	1.08387161412656	0.000185650543744425	0.00282022786427314
SCN7A	0.630789595375723	1.90624941176471	1.59550612361782	0.000153287014214174	0.0024687031127599
SMYD1	2.09546936416185	7.39227294117647	1.81874459627204	0.007781596417344	0.0402583896069532
RETN	0.786915606936416	2.04882058823529	1.38051282874484	0.00336785028898804	0.0224127666932487
RGMA	6.91861502890173	15.4855076470588	1.16236350571176	0.00018891085119229	0.00284554265991052
KLHL4	0.368297687861272	1.07268176470588	1.5422778862011	1.57155286609757e-07	3.58115351383728e-05
SGCA	3.96440231213873	8.61592705882353	1.1199026599714	0.000134050576113173	0.00223136244453707
ANGPTL7	0.676012138728324	1.57814294117647	1.22310682674935	9.21486384251034e-05	0.00174656207184137
TFPI2	3.34260057803468	10.08351	1.59295504198995	0.00489802747474707	0.029354109639317
MORN5	1.52351965317919	3.74098294117647	1.29600927653895	0.000675833894237594	0.00698133277258631
AC093787.1	0.443815028901734	1.50831117647059	1.76490367122319	0.00801238301836769	0.0410750741438659
MYOCD	3.84974739884393	8.77127352941176	1.18802254092565	0.000643310394370205	0.0067622632918289
TCEAL7	2.85074682080925	5.86612	1.0410666668088	2.02253650383581e-09	9.4546210639112e-06
ADAM33	2.63865895953757	6.61304882352941	1.32551065512468	1.0533788509981e-05	0.000409477066744267
LINC01711	0.45774450867052	1.66848235294118	1.86592194367374	0.00807677218124335	0.0413004922602913
ZFPM2	1.45634104046243	3.06585823529412	1.07394274859867	1.00270950734614e-06	0.000100676465955099
TMEM100	2.08965317919075	4.42786352941176	1.0833472403553	0.000623048604809625	0.00663013343550768
MSRB3	11.0943653179191	23.09482	1.05774216516379	4.67430031724562e-07	6.39089681306168e-05
SFRP1	5.64294161849711	18.14698	1.68521014776664	8.98663434238107e-06	0.000375865033412879
HCG22	0.312573988439306	1.03340529411765	1.72513654852469	0.000579441878621795	0.00630139069867092
GRIK5	1.57175317919075	3.49863529411765	1.15441760126462	5.35797667388498e-05	0.00121396442925451
ABCC9	3.30178208092486	6.67665	1.01587950909315	1.27424405844222e-06	0.000119159851219892
GHR	1.34159132947977	2.78480058823529	1.05362875381029	4.03744233944742e-05	0.00101319627528051
AGTR1	0.991772832369942	2.98585647058824	1.59006320586646	2.92592912811802e-07	4.87038980607567e-05
SNORC	11.1946566473988	4.95367176470588	-1.17624009737021	2.61737340203074e-05	0.000771016756244568
AC123912.4	0.387997687861272	1.15039882352941	1.56801414519349	0.00141857982982863	0.0120486918011262
HSPB7	19.6460861271676	48.7096441176471	1.30996551369537	0.000111254434961285	0.00198883838520785
GLP2R	0.615268786127168	1.46531352941176	1.25192067889816	0.000271760590366656	0.0036800913278818
LINC00702	0.565642196531792	1.87225176470588	1.72681279612336	1.47102871885101e-08	1.1216593981239e-05
NCCRP1	9.25853352601156	21.6109741176471	1.2229084974318	0.00256854784940825	0.0185236581975432
TMTC1	3.43041040462428	7.38041352941176	1.10532046701124	0.00123921248521304	0.010851328688032
SH3GL2	0.305619075144509	0.780376470588235	1.35243568772132	0.00269223285825328	0.0191508849712491
APOD	74.0064375722543	222.965507058824	1.59109786481305	8.84088096169538e-08	2.873286312551e-05
ADCY5	5.80054566473988	11.9511741176471	1.04289183176822	0.000377497389367788	0.00463398498093895
AP003071.4	1.61386011560694	3.95339352941176	1.29257603561564	0.000383797307730972	0.00468232715431786
HAS1	0.97111676300578	2.52157235294118	1.37660694719065	6.95205620048766e-05	0.00145242507693152
AC093702.1	0.324575722543353	0.900237058823529	1.47174986147161	6.92543509136086e-05	0.00144980729341319
HAND2-AS1	0.763408670520231	2.43069411764706	1.67084087641768	5.28379476755578e-05	0.00120542268431293
ABCA8	1.74053988439306	3.87739	1.15555097942967	0.0002925941438351	0.00386454290575007
PLAAT5	2.34230520231214	4.99707	1.09315335657194	1.54200227595623e-05	0.000541065400368713
TAGLN	97.6993653179191	208.483097058824	1.09350932551523	1.14161513377786e-06	0.000108289569507876
ABCA9	0.696786705202312	1.58318	1.18403628986353	1.3556894363989e-05	0.000488664419574694
NAP1L3	1.2583387283237	2.53569823529412	1.01086273640129	1.28671912209115e-05	0.000469783506825373
NFASC	2.7710676300578	5.93627176470588	1.09911521923845	0.000545581822675965	0.00602908024070363
CHRM2	1.10003063583815	3.96842411764706	1.85102251585821	8.39809633621562e-05	0.00164221121880382
NPTX1	1.97267341040462	4.54462529411765	1.20400922084739	1.10205255250398e-05	0.00041935109123592
AL139415.2	0.817383815028902	1.83126882352941	1.16375800697777	0.00782978808948108	0.0404022771665701
MIR1-1HG-AS1	0.538060115606936	1.24866470588235	1.2145468591337	0.00571252322766928	0.0324217106003236
CAV1	43.2859705202312	107.703647647059	1.31509569929407	1.3892785568211e-08	1.1216593981239e-05
ASB5	0.95738901734104	2.85599823529412	1.5768179265008	0.000509291759872196	0.00574002793602404
PAPPA2	0.24887225433526	2.04219411764706	3.03664270119043	0.00792593179689087	0.0407821253447184
CST2	9.53178670520231	24.3847464705882	1.35516039916887	1.57663457743334e-05	0.000547408191187993
NEFH	0.772621965317919	3.44490058823529	2.15662775224998	0.000523939461915308	0.00586181698607405
SPARCL1	142.026756647399	323.732184705882	1.18863805512867	7.65650077585704e-07	8.51185326787993e-05
ANXA8L1	0.932335838150289	3.75029882352941	2.00808392497328	0.00554149734933002	0.0317698626230387
FLRT2	0.870564161849711	1.97043941176471	1.17849485367992	7.87560866446829e-06	0.000347737064082592
PLCXD3	0.366371676300578	1.38900764705882	1.9226746619176	4.4392436628335e-07	6.20936819837811e-05
AOX1	2.12618554913295	4.94674294117647	1.21821142714034	5.1384661099922e-05	0.00118178759432245
AF001548.3	1.28246416184971	3.49250117647059	1.44534209098331	0.00124820117681565	0.0109198150154415
MAPK4	0.800442774566474	2.15843705882353	1.43111685359049	4.28742898289243e-05	0.00105833592727148
CAND2	1.80852485549133	3.67133647058824	1.02149191475639	0.000614370165584162	0.00657306450766649
MYLK	26.3063427745665	67.6394023529412	1.36245321993717	1.60804279129718e-05	0.000552505842569654
RAB3B	2.49976416184971	5.13733176470588	1.03922725330976	0.000310327612444594	0.00404752955046979
CD109	5.29308612716763	10.6352188235294	1.00666868329964	1.0521228946733e-07	3.11318453535794e-05
NKX3-2	1.96119595375723	4.59254529411765	1.22756025978847	0.00728482507666299	0.0385967117751641
POPDC2	3.75940346820809	7.98439058823529	1.08667854038346	0.000532500000799828	0.00593412732763158
BNC1	0.398728323699422	1.22414	1.61829056668346	0.00117467633157479	0.0104290005702957
DES	576.766953179191	1435.19074352941	1.315182080079	0.0032821302931544	0.0220271608198328
TMEM35A	1.37445664739884	3.58408117647059	1.38274191099623	2.82526154672853e-06	0.000191709981166416
SEZ6L	0.276803468208092	1.07123529411765	1.95234147476134	0.000340202652070057	0.0043401014010868
PART1	0.513456647398844	1.09190823529412	1.08853724032245	3.73486966642051e-05	0.000966629127112097
RELN	0.826634104046243	2.43159705882353	1.55658338823438	0.000132870305893359	0.00221733184284832
CNTN1	1.84354682080925	4.60817117647059	1.32171025132727	2.84505724527304e-07	4.87038980607567e-05
CPE	19.8046901734104	52.1066235294118	1.39562464047781	2.60480030712209e-05	0.000770748747592469
TMPRSS11D	1.33404104046243	4.04417	1.60004059308262	0.00999297971360046	0.0478528557541375
ECRG4	8.56193930635838	24.53608	1.51889526189246	0.000369752267772512	0.00456720764616657
C1QTNF4	0.790389017341041	1.71513411764706	1.11768658909286	0.00116799184126601	0.0103882630117087
EPHA3	4.5782612716763	9.59677470588235	1.06774982803423	0.00070503057619497	0.00719363416009536
DNER	1.20172369942197	3.28605941176471	1.45125333495289	0.000249651194996858	0.00347809904484379
ACTA2	156.006909248555	324.411245882353	1.05621390747111	3.86061183836469e-07	5.57797972413476e-05
C14orf132	4.60613583815029	9.37565235294118	1.02536211810909	1.52308686258262e-05	0.000535375834232277
AL161785.1	0.90914161849711	2.23733235294118	1.29920263483674	0.00046752640257349	0.00537941848767792
CARMN	2.97339595375723	7.15559823529412	1.26696079355598	9.40818993311743e-07	9.71446415352756e-05
PTCH2	2.18178959537572	5.18265529411765	1.24817946158727	7.65245942198155e-05	0.00155281482129769
ARL4D	4.64022312138728	10.24007	1.14195949451621	8.6516608352857e-06	0.000366493965939186
PRUNE2	9.04034277456647	24.15994	1.41816749164291	0.000763126679472433	0.00759106192701504
ANGPTL1	3.73766531791908	10.9521076470588	1.55099923525334	3.52014392430424e-05	0.000931734937234292
TCEAL2	1.55750867052023	4.66509647058824	1.58266672056954	1.84475531683101e-07	3.97409333705372e-05
LYVE1	2.50589826589595	5.35395117647059	1.09527613735487	7.19942390015339e-07	8.29655054534239e-05
STON1	3.48598843930636	7.63780470588235	1.13159024656266	1.73861062773659e-06	0.00014242982090739
SLC2A4	2.86819942196532	6.81196705882353	1.24792612234571	0.00222291974042413	0.0166488038737848
SLIT2	2.72690462427746	6.25603058823529	1.19798332488051	1.57275964040056e-05	0.000547408191187993
MIR100HG	1.01549132947977	2.22252235294118	1.1300200073894	2.84773681009878e-08	1.64415658035587e-05
GALNT15	1.45480751445087	3.34910176470588	1.2029459311559	1.77188099346907e-06	0.000143965330719362
AKAP6	0.986188439306358	2.06421764705882	1.06565984780332	0.000318898002435713	0.00413753461929844
TMEM252	1.3466936416185	3.49666	1.37655583101504	0.00613119263750166	0.0340956224511838
SGCD	4.0923676300578	8.31448	1.02269028536263	3.85141563713144e-05	0.000986489857960346
AC079313.1	0.663765317919075	1.33430882352941	1.00734745957006	0.000657988688542696	0.00688007687255219
GPRASP1	2.02565086705202	4.08832176470588	1.01312320719394	0.000178175992261999	0.00273825036432456
DPYSL3	50.708436416185	102.753348235294	1.01888771012637	6.9223686620264e-07	8.16880706694484e-05
ENTPD8	18.4817601156069	6.71367235294118	-1.4609281226806	0.0034654451397631	0.0229008166319345
AC005180.2	1.03625780346821	2.27534235294118	1.13470066678785	0.00102153132664877	0.00939325535751942
NOG	0.75080289017341	1.55657294117647	1.0518670743715	4.26217442446363e-06	0.000240050022627817
CNN1	173.721543930636	423.463817058824	1.2854620237383	3.09562971487065e-05	0.000861950268220655
TACR1	0.448897687861272	1.64431941176471	1.87303200164814	0.00479123459990307	0.0288975436395127
NEFL	0.492736416184971	1.01422	1.04148262460439	2.46768611099623e-06	0.000177253178081523
HOPX	7.1924549132948	15.0056452941176	1.06094918368498	2.00608825583232e-07	4.14278121582039e-05
MPZ	2.04599421965318	9.95179647058823	2.28215491127272	0.00801610941257976	0.0410750741438659
BARX1	34.5263572254335	72.4614758823529	1.06951606294126	0.000485011156401932	0.00553560516733926
FERMT2	13.7465028901734	27.9717923529412	1.0249080568237	4.25908362942806e-08	2.05942275496125e-05
AC078993.1	0.275401734104046	0.740043529411765	1.42607248903507	0.000393944639315416	0.00477672934215787
RUNX1T1	1.40003757225434	3.03400705882353	1.11575889739116	6.843841122695e-06	0.000314073095020371
MMP16	0.737588439306358	1.52149235294118	1.04459913407083	1.45711811326018e-08	1.1216593981239e-05
FOXP2	1.10024393063584	2.67537588235294	1.28191818681609	4.65808715233758e-06	0.000256518271653035
CALB2	3.50274219653179	12.5552876470588	1.84173836762565	4.95044360402139e-05	0.00114786601695584
NGF	0.809975722543353	1.74081764705882	1.10381451493541	5.00968228087145e-06	0.000263431574613317
AARD	0.548742196531792	1.47930764705882	1.43072169263568	3.08428102410269e-06	0.000199058346847736
LMO1	0.699876300578035	1.75749058823529	1.32834510234679	0.000996354054749644	0.00923887705117479
ADH1B	4.03368786127168	9.06966117647059	1.1689492074483	0.0050836319939991	0.0300308088963587
LMOD1	36.1024080924855	85.8065070588235	1.248991986793	9.72671097248597e-05	0.00181063169628607
CRYAB	9.94261965317919	20.7878729411765	1.06404422198546	1.25463939219645e-08	1.09531130868232e-05
DPT	2.64608034682081	5.45132529411765	1.04275014310919	0.00467065017367953	0.0283514086162068
KCNMA1	2.26934682080925	5.69704588235294	1.32793691456201	2.56068690878561e-06	0.000180500255677961
ABI3BP	7.14969768786127	16.3976517647059	1.19753508112765	0.00806796677661724	0.0412661097385028
ADRA1B	0.418845664739884	1.65076764705882	1.97864642265373	0.000168742772866701	0.00263215392856636
IL1A	2.20077341040462	5.07240823529412	1.20466024615965	0.00349586291050877	0.0230557480969588
CPED1	7.62701502890173	15.9829235294118	1.06734087645759	0.000282295290374861	0.00377122919924637
NPR3	0.729779190751445	2.10081705882353	1.52541861723132	6.55434366251604e-08	2.57898599708962e-05
DCLK1	0.972743930635838	3.21717882352941	1.72566415016919	6.96757367270678e-06	0.000319011889287325
RBFOX3	0.175556647398844	1.21312411764706	2.78871863403769	0.00730886173037609	0.0386605723541906
LDB3	2.55408612716763	6.66128705882353	1.38299377872257	0.00380055864571694	0.0243996691783295
KCNK3	1.55486358381503	4.42915529411765	1.51024357073544	0.000112753028346605	0.00200658116141017
NAV3	0.49761098265896	1.02836823529412	1.04726672102463	7.67788423193122e-07	8.51185326787993e-05
PDLIM3	14.0166965317919	30.8723876470588	1.13917069052165	2.06945616809855e-08	1.32345059782431e-05
PTGIS	14.3283739884393	40.23234	1.4894807516023	0.000262151829895213	0.00359168694459296
CASQ1	0.534150867052023	1.22307941176471	1.19519889444563	0.000761502773567089	0.00757988712306726
PLN	14.9184225433526	37.6188164705882	1.33435946603745	4.84344991120114e-06	0.000259467582316087
MIR193BHG	0.884034104046243	1.80368058823529	1.02876994424103	1.09380233110982e-05	0.000417815630332412
LONRF2	0.9804	1.97317294117647	1.00907501907222	0.000118411817295394	0.00206285412147762
SUSD5	0.81809710982659	1.81071529411765	1.14621571416519	2.04996991303137e-06	0.000155116998190255
AP000547.3	0.604949710982659	1.76061117647059	1.54118920892624	3.56645388397881e-06	0.000213610827264039
FABP4	5.61552947976879	21.4423811764706	1.93297116229704	5.75044599800427e-08	2.52406555771844e-05
MRGPRF	12.7474976878613	28.4184829411765	1.15661546521259	0.000270042322781612	0.00366433199804617
CTNNA3	0.437771676300578	1.33317058823529	1.60661087416791	3.08073504298756e-05	0.000859009454672692
RBPMS2	14.7426826589595	35.1014652941176	1.25153218743069	2.00608825583232e-07	4.14278121582039e-05
PLPPR4	2.10135838150289	4.28378882352941	1.02756513071257	1.86532675469156e-06	0.000148514469525141
SOX10	0.806914450867052	4.30714176470588	2.41624317695624	0.000131412333275398	0.00220224219146115
AHNAK2	11.3553473988439	22.9416023529412	1.01459431601542	0.00010879858433652	0.00196084721315592
PPP1R1A	1.77462196531792	3.75095235294118	1.07974520643745	0.000645877434591581	0.00677855946493993
SSC5D	8.47944046242775	17.2963352941176	1.02842542236938	2.70701484550841e-05	0.000784598966552693
AC036108.3	1.08356473988439	2.58756882352941	1.25581188267966	0.00721429485611526	0.0383337967093232
AP001107.5	0.657573410404624	1.44560058823529	1.13644512977883	1.85831865654396e-05	0.00060494527694555
ISM1	3.86196936416185	7.76388470588235	1.0074419742401	3.88278033760705e-07	5.57797972413476e-05
PENK	0.536975144508671	2.39658647058824	2.15805377894671	4.56827917150527e-06	0.000252978029539363
CGB5	0.873861849710983	10.1278911764706	3.53478477840486	0.00175459372335282	0.0140431249759668
RASSF8	4.57971098265896	9.62532235294118	1.07157830219502	4.45343558312582e-07	6.20936819837811e-05
CAP2	8.10287976878613	16.8415935294118	1.05552201175981	5.49201165345769e-09	9.4546210639112e-06
CALD1	125.359050867052	254.993852941176	1.02439630703033	2.57803245454014e-07	4.5633476260052e-05
PNCK	1.6752323699422	3.75046941176471	1.16270995142632	0.000551116461525279	0.00608345425931996
HAND2	5.69659075144509	15.30947	1.42625366845959	2.9369702825911e-05	0.000831807842057169
CHRNA3	1.64743352601156	4.98702	1.59795773519188	3.94338017792118e-05	0.00100485233968236
AMH	6.77285606936416	3.36865647058824	-1.00759102466273	3.83853502048296e-07	5.57797972413476e-05
SHISAL1	2.47018728323699	5.73581	1.21537680785417	0.000539004192952124	0.00599313411400777
PRG4	0.692908092485549	4.00993823529412	2.53284410444428	2.64904451816663e-05	0.000773041061224842
NRXN2	1.34503121387283	2.74135764705882	1.02725090595006	1.03500726603617e-05	0.00040471437966799
SERPINE1	71.1585387283237	145.686324705882	1.03375667110993	2.10509329291547e-05	0.000655156586060427
SCRG1	1.67890924855491	4.32930647058823	1.36661168299252	2.08975846318305e-05	0.000651413074691652
TNN	1.04433063583815	2.99912411764706	1.52196268631875	2.60895026441899e-06	0.000181482242077567
PRIMA1	3.79411849710983	9.19718588235294	1.27742776130933	3.10294046147881e-05	0.000862774118496738
FCER1A	2.45334393063584	5.18619882352941	1.07992801856896	0.00372205735855913	0.02402108828551
MEOX2	2.34511040462428	5.59761764705882	1.25515710054563	4.35280848638438e-06	0.000243082896457945
CDH19	0.685533526011561	1.43778941176471	1.06855325667213	0.000123049858181742	0.00212496815196257
AC005180.1	0.804691329479769	2.23271352941176	1.47229076367248	2.85299250852458e-05	0.000816389364961461
CCDC136	2.23222427745665	4.53194411764706	1.02164808590711	0.00164689066791028	0.0133974589623805
CASQ2	4.07763352601156	10.25387	1.33036448702111	5.67257837127934e-06	0.000282559965353299
CCDC80	22.2254063583815	48.3794164705882	1.1221835715027	2.84846417347331e-06	0.000192077558636423
IL36G	0.300334682080925	1.29740882352941	2.11099016624483	0.00125664020279808	0.0109748422997674
PEG3	0.315798265895954	1.08314	1.77814457462753	3.10894131986868e-06	0.000199465248111316
NIPAL4	1.01664161849711	2.06291	1.02086968408973	0.00136511970448882	0.0117208740326942
CFL2	15.2613121387283	31.1012276470588	1.0270925207447	1.33540303988804e-07	3.35118547668106e-05
WASF3	2.40483352601156	4.85219941176471	1.01270181513498	0.00012740582504634	0.00216994886730558
PTHLH	1.38168670520231	2.80054882352941	1.01927905532351	3.58319904375971e-07	5.34112188289746e-05
HS6ST3	0.339931213872832	0.888405882352941	1.3859761032389	0.00291196739249888	0.02019935393852
BHMT2	1.53880809248555	3.11912235294118	1.01932682421663	1.1215684671135e-05	0.000425145217218454
FHL1	39.0832994219653	84.8569770588235	1.11848101991448	2.37655036019701e-05	0.000717124975508458
PKNOX2	0.65695838150289	1.32864176470588	1.01607828669317	6.75672166465452e-06	0.000313776882001304
PYGM	1.40478150289017	3.40133529411765	1.2757554761128	9.59632753269195e-05	0.00179648824287611
BVES	3.07053352601156	6.74244764705882	1.13478305902247	2.13603064018002e-05	0.000661668866274514
ADCY2	0.482005202312139	1.02926117647059	1.09448849183284	0.000179727915715935	0.00275358389094561
CPA4	0.400101156069364	1.66098588235294	2.05360310869434	0.000376676481753601	0.00462677276999079
SYNM	33.3853028901734	90.0900805882353	1.43215513692207	0.00102685821902025	0.00942039064880909
DGKG	1.00619190751445	2.05678117647059	1.03148282025261	0.000151951457432404	0.00245512440390987
MAP6	1.56293352601156	3.28321470588235	1.07085267847963	1.75267631241379e-07	3.81833053775861e-05
SFTPD	0.19333063583815	1.10472235294118	2.5145416510983	0.00084377138960687	0.00815086010622144
RNF150	2.80192485549133	7.03427176470588	1.32798280885282	2.14572585905019e-07	4.22411870903701e-05
RGS4	3.95299884393064	8.18095058823529	1.04932095409413	7.50309395767038e-09	9.91658918072102e-06
C19orf57	4.23684104046243	2.04269352941176	-1.0525162330515	3.06809012248413e-06	0.000199058346847736
PLP1	0.501353757225434	1.29109941176471	1.36469924994895	0.000350835279218084	0.00442425374019307
PGR	0.425730057803468	0.993374705882353	1.22239905990407	1.64405584708453e-05	0.000560452751534146
GNAO1	2.73856647398844	5.50898529411765	1.00836571199551	0.000517606397286299	0.00582050861591242
LINC01638	0.442801156069364	0.967290588235294	1.12729037277372	4.13417272918216e-07	5.85428388257402e-05
SPOCK1	10.1863167630058	23.3073982352941	1.19415548148534	2.68494364899639e-07	4.66921121415381e-05
PTCHD1	0.465480346820809	1.11169294117647	1.25596619698944	0.000405804118310634	0.00485813203231179
SYNPO2	29.8045352601156	83.6506523529412	1.4888449135737	0.000351770387746343	0.00442503041692338
NECAB1	0.73812774566474	1.63864647058824	1.15056220796854	1.44507723658231e-06	0.000129882033173815
PDZRN4	1.1129161849711	3.38838470588235	1.60625273703779	1.24879483876449e-05	0.000461897870130371
IGLON5	0.663631213872832	1.47496882352941	1.15223081038109	2.35364014389495e-05	0.00071129444897435
C8orf88	1.84142716763006	4.85993176470588	1.40011172128332	1.13221184703365e-06	0.000107913941670395
TRBV26OR9-2	0.19361676300578	0.837915882352941	2.11360155622172	3.8072694144848e-05	0.00097897686306305
KLK5	0.951641040462428	18.1765117647059	4.25551405902164	0.00695182587215798	0.0373293466726793
DDR2	10.2867595375723	21.24809	1.0465445764142	4.85030474594685e-07	6.45350950257693e-05
ACTA1	0.924517919075144	1.89539470588235	1.03572512582786	7.95423679154022e-05	0.00158686683009981
STUM	0.986194797687861	2.46103176470588	1.31931873132162	0.00106724334480768	0.00971449592950257
LRRN1	2.64939653179191	6.09123058823529	1.20106993359936	0.000953987703434204	0.00893802264945753
HTR2A	0.608741040462428	1.26470352941176	1.05489869069324	6.16864996099414e-07	7.75689901236429e-05
MYL9	360.800690751445	781.158182941177	1.11441262012838	9.0018697796173e-08	2.87842045775666e-05
BCHE	1.02314855491329	5.16471235294118	2.3356723700842	3.04075479721593e-07	4.90105397193543e-05
PCDH10	0.237275144508671	0.997761764705882	2.07213440424629	4.93218210791183e-07	6.5187006859568e-05
GRIN2A	0.422950867052023	1.08829705882353	1.36351042015961	4.92740783258865e-05	0.00114655336702854
ATP1A2	2.52526936416185	7.53351411764706	1.57688570332703	0.00016874937800801	0.00263215392856636
AC053503.5	0.856322543352601	2.80993411764706	1.71431009394639	0.00067947641085461	0.00700864716191084
ALDH1A2	0.692617341040462	1.42430411764706	1.04012680986159	2.43394132437489e-06	0.000175465042748117
AR	0.661869942196532	1.40748882352941	1.08850380668316	1.38330897288178e-06	0.00012875164501118
LRRN4	1.75065433526012	3.67586352941176	1.07018895256865	0.00285928721978965	0.019959637018426
LAMP5	3.05542427745665	7.82423529411765	1.35657702917854	6.60261064250004e-06	0.000308718764121612
RASSF8-AS1	0.732620231213873	1.58466764705882	1.11304284856889	1.55310866541851e-07	3.58027666185139e-05
AC093849.2	1.82966300578035	5.03753235294118	1.46113924723065	3.98185445250264e-06	0.000230781635507008
EFEMP1	33.5941994219653	76.6156323529412	1.18942663397891	4.45626284423097e-06	0.000248161266536177
PGM5	8.21509768786127	21.3888747058824	1.38051094674728	0.000583117834150543	0.00632748279257499
BAALC	0.357402312138728	1.67925882352941	2.23220373672286	6.09708642552833e-06	0.000292674911346487
MLNR	0.465924277456647	1.70789411764706	1.87405112601616	0.000325896124556902	0.00419544288509919
EPHA7	2.05027514450867	5.05671117647059	1.30238184789164	0.00335789507546751	0.0223690422954111
KCNMB1	7.18951560693642	16.5500694117647	1.20287079019201	2.60200752167755e-06	0.000181482242077567
GRP	1.50763410404624	5.41974941176471	1.84593981293658	4.01159342814576e-05	0.00101319627528051
HAP1	0.555635838150289	1.49032470588235	1.42341513313438	0.00713234452866682	0.0380210194632228
GFRA3	4.13471329479769	8.51384823529412	1.04202407847	0.00157771447523883	0.0129946778029123
BNC2	1.9058161849711	3.98721529411765	1.06497252862506	1.91411142981554e-05	0.000618033535766988
