# Supplementary material for: A novel endoplasmic reticulum stress-related lncRNA signature for prognosis prediction and immune response evaluation in Stomach adenocarcinoma
Source: BMC Gastroenterol. 2023 Dec 9;23:432. doi: 10.1186/s12876-023-03001-0 (PMC10709857; doi:10.1186/s12876-023-03001-0)
Supplement: Supplementary file 3 — Additional file 3. The List of drug sensitivity analysis in high- and low-risk groups. [file 12876_2023_3001_MOESM3_ESM.txt]

Drug	Pvalue	logFC
Vinblastine	0.000372833	0.034368694
Cytarabine	7.34E-05	0.334392869
Docetaxel	0.000193456	-1.096673559
Palbociclib	0.00013704	0.132559363
PD0325901	0.000600964	0.267688983
Dasatinib	1.38E-06	-0.28718409
Oxaliplatin	1.82E-06	0.205218093
PF-4708671	5.10E-06	0.062793568
MK-1775	5.78E-05	0.277385903
Gemcitabine	0.000144474	0.636321903
Bortezomib	0.000541189	0.210225035
SB505124	0.000357672	-0.042915342
Tamoxifen	0.000730646	0.057647391
BMS-345541	0.000353237	0.12070265
Dabrafenib	1.07E-06	0.132671303
Temozolomide	9.86E-05	0.054462176
Epirubicin	0.000736454	0.24397904
Pevonedistat	0.000917591	0.306722835
LGK974	0.000310328	0.070792016
VE-822	0.000586648	0.107007159
ML323	0.000206381	0.063131017
AZD5153	0.000987888	0.155416437
Eg5_9814	0.000142581	0.029664354
TAF1_5496	1.13E-05	0.115220495
Topotecan	0.000995571	0.363865297
Dactinomycin	0.000766146	0.248759468
Dihydrorotenone	6.11E-05	0.2483601
Elephantin	0.000181296	0.11574142
KRAS (G12C) Inhibitor-12	0.00083542	0.081195996
Ulixertinib	4.00E-05	0.160630551
AZD6738	0.000608243	0.195865557
I-BRD9	0.0007482	0.070062783
P22077	0.000255562	0.087657616
MK-8776	8.34E-05	0.142108243
Vinorelbine	0.000651066	0.261417059
AZ6102	0.000648471	0.096109728
VE821	0.000264384	0.111203345
